# Supplementary material for: Endometrial Cancer-Adjacent Tissues Express Higher Levels of Cancer-Promoting Genes than the Matched Tumors
Source: Genes (Basel). 2022 Sep 8;13(9):1611. doi: 10.3390/genes13091611 (PMC9527013; doi:10.3390/genes13091611)
Supplement: Supplementary file 1 [file genes-13-01611-s001.zip]

Archive with 10 entries (9 files):
- genes-1840930-supplementary/
- genes-1840930-supplementary/genes-1840930-supplementary - table1.jpg
- genes-1840930-supplementary/genes-1840930-supplementary-Table 2.pdf
- genes-1840930-supplementary/Supplementary Fig. S1.png
- genes-1840930-supplementary/Supplementary Fig. S2.png
- genes-1840930-supplementary/Supplementary Fig. S3.png
- genes-1840930-supplementary/Supplementary Fig. S4.pptx
- genes-1840930-supplementary/Supplementary Fig. S5.pptx
- genes-1840930-supplementary/Supplementary Fig. S6.pptx
- Captures for Supplementary Figures.pdf
